# Supplementary material for: Sepsis-Induced Coagulopathy and Hypoalbuminemia: Endothelial Damage as Common Pathway and Clinical Implications on Mortality and Transfusion Risk
Source: J Clin Med. 2025 Jun 24;14(13):4483. doi: 10.3390/jcm14134483 (PMC12250473; doi:10.3390/jcm14134483)
Supplement: Supplementary file 1 [file jcm-14-04483-s001.zip]

Archive with 1 entries (1 files):
- jcm-3701226-supplementary.pdf
